# Supplementary material for: Case Report: Wernicke's encephalopathy after gastric surgery presenting as lactic acidosis and refractory thrombocytopenia
Source: Front Surg. 2023 Feb 21;10:1016347. doi: 10.3389/fsurg.2023.1016347 (PMC9989168; doi:10.3389/fsurg.2023.1016347)
Supplement: Supplementary file 1 [file Table1.xlsx]

## Sheet: Sheet1
	mantel state	pupillary light reflex	response to stitching
POD1	normal	exist	exist
antibioctic enhancement because of body temperature and blood inflammatory markers rising; glucose infusion to remendy hypoglycemia
POD4	delirium and hypersomnia	dull	exist
antibioctic enhancement for CT signs of pulmonary infection； thiamine supplement (100mg/day) according to nutrition department's suggestion
POD7	deep coma	absent	absent
enhanced thiamine management (200mg/8h) because of Wernicke's Encephalopathy diagnosed by MRI
POD17	coma	exist	exist
Table 1 Significant time point for neural symptoms change and relevant clinical decisions
